# Supplementary material for: Impact of Sertraline, Fluoxetine, and Escitalopram on Psychological Distress among United States Adult Outpatients with a Major Depressive Disorder
Source: Healthcare (Basel). 2023 Mar 3;11(5):740. doi: 10.3390/healthcare11050740 (PMC10001334; doi:10.3390/healthcare11050740)
Supplement: Supplementary file 1 [file healthcare-11-00740-s001.zip]

Archive with 1 entries (1 files):
- healthcare-2223155-SI.pdf
